# Supplementary material for: Polyphenols Content, Antioxidant Properties and Allergenic Potency of Organic and Conventional Blue Honeysuckle Berries
Source: Molecules. 2022 Sep 18;27(18):6083. doi: 10.3390/molecules27186083 (PMC9502526; doi:10.3390/molecules27186083)
Supplement: Supplementary file 1 [file molecules-27-06083-s001.zip]

Archive with 1 entries (1 files):
- molecules-1900402-supplementary.pdf
